# Supplementary material for: A novel serum based biomarker panel has complementary ability to preclude presence of early lung cancer for low dose CT (LDCT)
Source: Oncotarget. 2017 Apr 27;8(28):45345–55. doi: 10.18632/oncotarget.17477 (PMC5542191; doi:10.18632/oncotarget.17477)
Supplement: Supplementary file 2 [file oncotarget-08-45345-s002.xlsx]

## Sheet: Sheet1
					Section and Topic	Item #		Comment	Section and Topic	Item #		Comment	Section and Topic	Item #		Section and Topic
					TITLE/ABSTRACT/ KEYWORDS	1	Identify the article as a study of diagnostic accuracy (recommend MeSH heading 'sensitivity and specificity').	Yes	TITLE/ABSTRACT/ KEYWORDS	1	Identify the article as a study of diagnostic accuracy (recommend MeSH heading 'sensitivity and specificity').	Yes	TITLE/ABSTRACT/ KEYWORDS	1	Identify the article as a study of diagnostic accuracy (recommend MeSH heading 'sensitivity and specificity').	TITLE/ABSTRACT/ KEYWORDS
					INTRODUCTION	2	State the research questions or study aims, such as estimating diagnostic accuracy or comparing accuracy between tests or across participant groups.	Yes	INTRODUCTION	2	State the research questions or study aims, such as estimating diagnostic accuracy or comparing accuracy between tests or across participant groups.	Yes	INTRODUCTION	2	State the research questions or study aims, such as estimating diagnostic accuracy or comparing accuracy between tests or across participant groups.	INTRODUCTION
					METHODS				METHODS				METHODS			METHODS
					Participants	3	The study population: The inclusion and exclusion criteria, setting and locations where data were collected.	Yes	Participants	3	The study population: The inclusion and exclusion criteria, setting and locations where data were collected.	Yes	Participants	3	The study population: The inclusion and exclusion criteria, setting and locations where data were collected.	Participants
						4	Participant recruitment: Was recruitment based on presenting symptoms, results from previous tests, or the fact that the participants had received the index tests or the reference standard?	Based on presenting symptoms		4	Participant recruitment: Was recruitment based on presenting symptoms, results from previous tests, or the fact that the participants had received the index tests or the reference standard?	Based on presenting symptoms		4	Participant recruitment: Was recruitment based on presenting symptoms, results from previous tests, or the fact that the participants had received the index tests or the reference standard?
						5	Participant sampling: Was the study population a consecutive series of participants defined by the selection criteria in item 3 and 4? If not, specify how participants were further selected.	Yes		5	Participant sampling: Was the study population a consecutive series of participants defined by the selection criteria in item 3 and 4? If not, specify how participants were further selected.	Yes		5	Participant sampling: Was the study population a consecutive series of participants defined by the selection criteria in item 3 and 4? If not, specify how participants were further selected.
						6	Data collection: Was data collection planned before the index test and reference standard were performed (prospective study) or after (retrospective study)?	Retrospective		6	Data collection: Was data collection planned before the index test and reference standard were performed (prospective study) or after (retrospective study)?	Retrospective		6	Data collection: Was data collection planned before the index test and reference standard were performed (prospective study) or after (retrospective study)?
					Test methods	7	The reference standard and its rationale.	The most widely used marker, Cyfra21-1, lacks the sufficient sensitivity and specificity for early detection of asymptomatic patients with Lung cancer. Throughout our validation we used patients with benign disease and healthy population as our controls to assess the power of MIC-1 and four biomarker panel to complement LDCT for earlier detectionin of Lung caner.	Test methods	7	The reference standard and its rationale.	The most widely used marker, Cyfra21-1, lacks the sufficient sensitivity and specificity for early detection of asymptomatic patients with Lung cancer. Throughout our validation we used patients with benign disease and healthy population as our controls to assess the power of MIC-1 and four biomarker panel to complement LDCT for earlier detectionin of Lung caner.	Test methods	7	The reference standard and its rationale.	Test methods
						8	Technical specifications of material and methods involved including how and when measurements were taken, and/or cite references for index tests and reference standard.	Samples were collected in our hospitals in China and all analyses performed as described in the Methods section.		8	Technical specifications of material and methods involved including how and when measurements were taken, and/or cite references for index tests and reference standard.	Samples were collected in our hospitals in China and all analyses performed as described in the Methods section.		8	Technical specifications of material and methods involved including how and when measurements were taken, and/or cite references for index tests and reference standard.
						9	Definition of and rationale for the units, cut-offs and/or categories of the results of the index tests and the reference standard.	The final cut-off value for MIC-1 was defined as the mean value plus two point five standard deviations of healthy subjects, and the final cut-off values for CEA, CA125, NSE, SCC and Cyfra21-1 were based on the manufacturer’s protocols.		9	Definition of and rationale for the units, cut-offs and/or categories of the results of the index tests and the reference standard.	The final cut-off value for MIC-1 was defined as the mean value plus two point five standard deviations of healthy subjects, and the final cut-off values for CEA, CA125, NSE, SCC and Cyfra21-1 were based on the manufacturer’s protocols.		9	Definition of and rationale for the units, cut-offs and/or categories of the results of the index tests and the reference standard.
						10	The number, training and expertise of the persons executing and reading the index tests and the reference standard.	4 persons were in charge of data analysis and interpretation: Drs. Wei Zhang，Xiaobing Wang and Xiuyi Zhi (principle investigators), Xiaobing Wang (biostatistician) and Dr. Hongwu Xin (post-doc fellow).		10	The number, training and expertise of the persons executing and reading the index tests and the reference standard.	5 persons were in charge of data analysis and interpretation: Drs. Wei Zhang，Xiaobing Wang and Xiuyi Zhi (principle investigators), Xiaobing Wang (biostatistician) and Dr. Hongwu Xin (post-doc fellow).		10	The number, training and expertise of the persons executing and reading the index tests and the reference standard.
						11	Whether or not the readers of the index tests and reference standard were blind (masked) to the results of the other test and describe any other clinical information available to the readers.	Validation analysis was performed in a blinded manner.		11	Whether or not the readers of the index tests and reference standard were blind (masked) to the results of the other test and describe any other clinical information available to the readers.	Validation analysis was performed in a blinded manner.		11	Whether or not the readers of the index tests and reference standard were blind (masked) to the results of the other test and describe any other clinical information available to the readers.
					Statistical methods	12	Methods for calculating or comparing measures of diagnostic accuracy, and the statistical methods used to quantify uncertainty (e.g. 95% confidence intervals).	Discriminative ability of biomarkers was assessed by building receiver operating characteristic curves (ROC) for individual markers and combined predictors. The diagnostic value of the markers was evaluated based on area under the curve (AUC) calculations and the evaluation of sensitivity at an optimal cutoff obtained by minimizing the total prediction error. Multi-parametric models for combinati…	Statistical methods	12	Methods for calculating or comparing measures of diagnostic accuracy, and the statistical methods used to quantify uncertainty (e.g. 95% confidence intervals).	Discriminative ability of biomarkers was assessed by building receiver operating characteristic curves (ROC) for individual markers and combined predictors. The diagnostic value of the markers was evaluated based on area under the curve (AUC) calculations and the evaluation of sensitivity at an optimal cutoff obtained by minimizing the total prediction error. Multi-parametric models for combinati…	Statistical methods	12	Methods for calculating or comparing measures of diagnostic accuracy, and the statistical methods used to quantify uncertainty (e.g. 95% confidence intervals).	Statistical methods
						13	Methods for calculating test reproducibility, if done.	Refer to Methods section.		13	Methods for calculating test reproducibility, if done.	Refer to Methods section.		13	Methods for calculating test reproducibility, if done.
					RESULTS				RESULTS				RESULTS			RESULTS
					Participants	14	When study was performed, including beginning and end dates of recruitment.	Samples were obtained between January 2008 and March 2014. Samples were aliquoted and stored at -80 ºC until analysis in June 2014.	Participants	14	When study was performed, including beginning and end dates of recruitment.	Samples were obtained between January 2008 and March 2014. Samples were aliquoted and stored at -80 ºC until analysis in June 2014.	Participants	14	When study was performed, including beginning and end dates of recruitment.	Participants
						15	Clinical and demographic characteristics of the study population (at least information on age, gender, spectrum of presenting symptoms).	Refer to table 1.		15	Clinical and demographic characteristics of the study population (at least information on age, gender, spectrum of presenting symptoms).	Refer to table 1.		15	Clinical and demographic characteristics of the study population (at least information on age, gender, spectrum of presenting symptoms).
						16	The number of participants satisfying the criteria for inclusion who did or did not undergo the index tests and/or the reference standard; describe why participants failed to undergo either test (a flow diagram is strongly recommended).	Unknown		16	The number of participants satisfying the criteria for inclusion who did or did not undergo the index tests and/or the reference standard; describe why participants failed to undergo either test (a flow diagram is strongly recommended).	Unknown		16	The number of participants satisfying the criteria for inclusion who did or did not undergo the index tests and/or the reference standard; describe why participants failed to undergo either test (a flow diagram is strongly recommended).
					Test results	17	Time-interval between the index tests and the reference standard, and any treatment administered in between.	The index and reference tests were performed within four weeks of each other.	Test results	17	Time-interval between the index tests and the reference standard, and any treatment administered in between.	The index and reference tests were performed within four weeks of each other.	Test results	17	Time-interval between the index tests and the reference standard, and any treatment administered in between.	Test results
						18	Distribution of severity of disease (define criteria) in those with the target condition; other diagnoses in participants without the target condition.	Pathologists were assigned the task of differentially diagnosing Lung cancer from benign patients. Refer to table 1 for disease severity.		18	Distribution of severity of disease (define criteria) in those with the target condition; other diagnoses in participants without the target condition.	Pathologists were assigned the task of differentially diagnosing Lung cancer from benign patients. Refer to table 1 for disease severity.		18	Distribution of severity of disease (define criteria) in those with the target condition; other diagnoses in participants without the target condition.
						19	A cross tabulation of the results of the index tests (including indeterminate and missing results) by the results of the reference standard; for continuous results, the distribution of the test results by the results of the reference standard.	N/A		19	A cross tabulation of the results of the index tests (including indeterminate and missing results) by the results of the reference standard; for continuous results, the distribution of the test results by the results of the reference standard.	N/A		19	A cross tabulation of the results of the index tests (including indeterminate and missing results) by the results of the reference standard; for continuous results, the distribution of the test results by the results of the reference standard.
						20	Any adverse events from performing the index tests or the reference standard.	N/A		20	Any adverse events from performing the index tests or the reference standard.	N/A		20	Any adverse events from performing the index tests or the reference standard.
					Estimates	21	Estimates of diagnostic accuracy and measures of statistical uncertainty (e.g. 95% confidence intervals).	Yes. Confidence intervals were provided in all cases	Estimates	21	Estimates of diagnostic accuracy and measures of statistical uncertainty (e.g. 95% confidence intervals).	Yes. Confidence intervals were provided in all cases	Estimates	21	Estimates of diagnostic accuracy and measures of statistical uncertainty (e.g. 95% confidence intervals).	Estimates
						22	How indeterminate results, missing data and outliers of the index tests were handled.	No outliers were excluded from our analysis		22	How indeterminate results, missing data and outliers of the index tests were handled.	No outliers were excluded from our analysis		22	How indeterminate results, missing data and outliers of the index tests were handled.
						23	Estimates of variability of diagnostic accuracy between subgroups of participants, readers or centers, if done.	Not performed		23	Estimates of variability of diagnostic accuracy between subgroups of participants, readers or centers, if done.	Not performed		23	Estimates of variability of diagnostic accuracy between subgroups of participants, readers or centers, if done.
						24	Estimates of test reproducibility, if done.	The intra-assay and inter-assay %CV were estimated previously. Refer to ref 26.		24	Estimates of test reproducibility, if done.	The intra-assay and inter-assay %CV were estimated previously. Refer to ref 26.		24	Estimates of test reproducibility, if done.
					DISCUSSION				DISCUSSION				DISCUSSION			DISCUSSION
						25	Discuss the clinical applicability of the study findings.	Yes		25	Discuss the clinical applicability of the study findings.	Yes		25	Discuss the clinical applicability of the study findings.
